# Supplementary material for: Synthesis, Evaluation of Enzyme Inhibition and Redox Properties of Potential Dual COX-2 and 5-LOX Inhibitors
Source: Pharmaceuticals (Basel). 2023 Apr 6;16(4):549. doi: 10.3390/ph16040549 (PMC10142505; doi:10.3390/ph16040549)
Supplement: Supplementary file 1 [file pharmaceuticals-16-00549-s001.zip]

Archive with 1 entries (1 files):
- pharmaceuticals-2288881-supplementary.pdf
